# Supplementary material for: A Single Amino Acid in Cucumber Mosaic Virus Determines Systemic Infection in Legumes: Species-Specific Differences in Key Residue Locations
Source: Int J Mol Sci. 2025 Dec 4;26(23):11755. doi: 10.3390/ijms262311755 (PMC12692615; doi:10.3390/ijms262311755)
Supplement: Supplementary file 1 [file ijms-26-11755-s001.zip]

Archive with 1 entries (1 files):
- ijms-4002589-supplementary.pdf
